# Supplementary material for: Reversal of ApoE4-induced recycling block as a novel prevention approach for Alzheimer’s disease
Source: eLife. 2018 Oct 30;7:e40048. doi: 10.7554/eLife.40048 (PMC6261251; doi:10.7554/eLife.40048)
Supplement: Figure 1—source data 1. [file elife-40048-fig1-data1.xlsx]

## Sheet: Fig1B
	E2	E3	E4
0	0.08	0.14	0.25
0.1	0.02	1.4	1.2
0.3	0.03	4.5	5.2
1	6.2	7.4	7.5
3	7.3	12.3	13.4
10	7.4	18.4	18.9
